# Supplementary material for: Genome-Wide Identification of β-D-Xylosidase Gene Family in Potato and Functional Analysis Under Alkaline Stress
Source: Plants (Basel). 2025 Dec 12;14(24):3790. doi: 10.3390/plants14243790 (PMC12736900; doi:10.3390/plants14243790)
Supplement: Supplementary file 1 [file plants-14-03790-s001.zip]

Archive with 8 entries (8 files):
- Figure S1. Motif Sequence identified for StBXL proteins.pdf
- Figure S2.Expression profile analysis of StBXL4 and StBXL5 under alkaline in overpression plant.pdf
- Figure S3. Root length and stem height of WT and OE-StBXL5 under  alkaline treatment.pdf
- Table S1. StBXL sequences data.xlsx
- Table S2. The value of Ka_Ks in synteny analysis.xlsx
- Table S3. Analysis results of cis acting components.xlsx
- Table S4. Transcriptomic data for StBXL genes expression patterns in different tissues and different treaments.xlsx
- Table S5. Primers used in this exprement.xlsx
