# Supplementary material for: Genome-Wide Identification of β-D-Xylosidase Gene Family in Potato and Functional Analysis Under Alkaline Stress
Source: Plants (Basel). 2025 Dec 12;14(24):3790. doi: 10.3390/plants14243790 (PMC12736900; doi:10.3390/plants14243790)
Supplement: Supplementary file 1 [file plants-14-03790-s001.zip › Table S1. StBXL sequences data.xlsx]

## Sheet: Sheet1
Table S1. StBXL sequences data
Locus ID	Name	CDS sequence	Protein sequence	Promoter sequence
Soltu.DM.01G024730.1	StBXL1	ATGAGTGGAGGCTGCGGCATTGGCAAATCAACCTCCACTCTCTTCATTTTCCTTTTCGTATTTGTTTCTATTCAAGCAACTCGTCCCCCATTCGCCTGTGACCAAAAAGACAGAGCAACTAAAAATTTCCCCTTTTGTCAAACAAATTTGCCGATTGGAGACAGAGTAAGAGATCTCATTGGGCGATTGACATTACAAGAGAAAGTGAAATTGTTGGGGAACAATGCCGCAGCAGTGCCGAGGCTGGGTATTAAAGGGTACGAATGGTGGTCTGAAGCGCTTCATGGAGTTTCAAATGTAGGACCAGGGACTAAATTTGGGGGTGAATTTCCAGGAGCTACTAGTTTTCCGCAAGTTATAACGACTGCTGCTTCTTTTAATGCTTCATTGTGGGAAGAA…	MSGGCGIGKSTSTLFIFLFVFVSIQATRPPFACDQKDRATKNFPFCQTNLPIGDRVRDLIGRLTLQEKVKLLGNNAAAVPRLGIKGYEWWSEALHGVSNVGPGTKFGGEFPGATSFPQVITTAASFNASLWEEIGRVVSDEARAMYNGEMGGLTYWSPNVNILRDPRWGRGQETPGEDPVVAAVYAERYVRGLQGNEEGDRLKVAACCKHYTAYDLDNWSGVDRFHFNAKVSKQDIEDTFDVPFRSCVKEGKVASIMCSYNQVNGIPTCADPELLRKTIRGGWGLNGYIVSDCDSVGVFYDSQHYTSTPEEAAAAAIKAGLDLDCGPFLSQHTENAVHIGILKETAIDTNLANTVAVQMRLGMFDGEPSAQQYGHLGPRDVCSPSHQELAVEAARQGIV…	GCTTTGGATGTAAAAAAAAAGAGGGGTTTATATAGAACAGAGGTTTTTGGTTTGTTGAGG ACATGGGTATTGGGCTTAGCTAGATAGTGGTTATGGAATTAATGATGCATGAGGATATGG GCATTGGTGATGCATATTTTGAATGTGGTATATAAAATTTTATGACTCACATGAAATTGC CAGTTACATATCTTAATTTATGCGACAGTCTATTATGCACTTGAATTATACAAGGTCATA TTATCCCCCTCAATTTAATTGTCAAGATTACATATTGAATGACGTTGTTGCACACTTTTG AATATCAACTTCTACATAGTTTTAAGGGGTAAATAATAAGTTCAAAAGAATAATACGACC TTCACGCATAATTTAAATGTATAACTAACACTT…
Soltu.DM.01G044180.1	StBXL2	ATGAAGAAGAACAGGGCAATGGATGAAATCAAGAAACACCAATACTCTGTTTTGCTCTGTTTCTTCTTCATTTTGTCTCATTTTTGCTTACAATTCAAGCCAGTTTCAGCTCAAACATCTGCTGTTTTTGCTTGTGACACAGCAACCAATCCTAGCCTAAAAAGCTTTCCATTTTGTGATGTCTCATTGGGTGTGTCAGCTAGAGTAAAAGATCTAGTAAAAAGATTAACATTACAAGAAAAAATCACTATGTTGGTAAACACTGCTGGTAATGTTAGTAGGCTTGGAATCCCAAAATATGAGTGGTGGTCTGAAGCATTACATGGGATTTCATATACTGGTCCAGGAGTTAAATTCAATAATATTGTCCCTCATGCCACTAGCTTCCCTCAGCCTATT…	MKKNRAMDEIKKHQYSVLLCFFFILSHFCLQFKPVSAQTSAVFACDTATNPSLKSFPFCDVSLGVSARVKDLVKRLTLQEKITMLVNTAGNVSRLGIPKYEWWSEALHGISYTGPGVKFNNIVPHATSFPQPILTSASFNETLFETIGKVVSTEGRAMYNVGQAGLTYWSPNVNIYRDPR WGRGQETAGEDPTLSSKYGVAYVKGLQQRDDGKKDMLKVASCCKHYTAYDIDDWKGIQRYNFNAKVTQQDLDDTFNPPFKSCVLDGNVASVMCSYNQVNGKPTCGDYDLLAGVIRGQWKLNGYIVTDCDSLNEMYWAQHYTKTPEETAALSLNAGLDLNCGSWLGKYTQGAVNQGLVNESVIDRAVSNNFATLMRLGFFDGNPKNQIYGNLGPKDVCT…	TTTTGTAGCAACCCGTGATGGATAAACGTAAAAAATCAAAAAATGTACTCGGATTCATTT CAATTTAATTGTTTTAAATTGATTAGATATGAAATTTAAGAGATTTTTGAATTATATGAT CATAAATTAAAGACTTAAATAGTCCTTTTGATACAGTTGAAATAATTTAGACACTTAAAA AGGAGTAGTATATAAATATTAATGGGGTCCAACTTCCATGACTTGTGCCTTTAATTAAAC CTTGTGTACAAATAATAATGAGAGAGAAACTGTTATCTCTTTCTTTGCTGTCCAATTATT TTGCTGTAAAAAGGGTAAGATGGGGTCAGTTAAAGATTTTATTTTTCGAATTTCTATAGG TACTTTTTGTTTGGAAGCTCGTTGGGGAATGTG…
Soltu.DM.02G026960.1	StBXL3	ATGACCAAAAATATCCATTTCTTGATTCTGTTCATCTTACTAAACATTCTTGAATTCAATGTAAATTTAACCAAATCAAATCCACAACCCCAATTCCCATGTCAACCACCTCATCACAAATACACATTCTGCAACAAAAAATTGTCAATCTCCACTAGAGTTCACTCTCTAATCTCTTTACTCACCATTGATGAGAAAATTTTACACCTCTCTGATAATACAACTTCAATTCCAAGACTTGGTTTACCAGCATATGAATGGTGGTCAGAGTCTCTTCATGGTATTGGGACTAATGGACCTGGGATCAATTTCAATGGCCCCATTAAAAGTGCCACAAGTTTTCCTCAAGTTATTCTTACT GCAGCTGCTTTCAATAGAACTTTGTGGCATTCGATTGC…	MTKNIHFLILFILLNILEFNVNLTKSNPQPQFPCQPPHHKYTFCNKKLSISTRVHSLISLLTIDEKILHLSDNTTSIPRLGLPAYEWWSESLHGIGTNGPGINFNGPIKSATSFPQVILTAAAFNRTLWHSIASAIAVEARAMYNTGQSGLTFWAPNINVFRDPRWGRGQETPGEDPMVVSAYAIEYVTGFQELNSKADKESSNGHGFGNTRRVLKEDDDAGDKLMLSACCKHFTAYDLEKWGDATRYDFNAVVTKQDMEDTFQAPFRSCIQQAKASCLMCSYNSVNGVPACADKVLLDKVRTDWGFDGYITSDCDAVATIYENQNYTKTPEDAVALALKAGTNINCGTYMLRHVKSAFQQGSVLEEDLDRALQYLFSVQFRLGLFDGNPAKGQFAKFG…	GAGGTTAAGGTGAGCTGGAATTATATTTATAGGTGAAATTAGAAATACATAACAGAATTC AGAATTGTAATGTGGGCGTTATGGGTTTTCATTTTTTTAATCATTCATTGGCAGTAATAA AGTACCCGATAAGTAACGGGTAGAAAGTCAATTTTTTGTTTACTGTTTTTTAATATGATT AGTTACTGCTCTCACAGTTTAATTTTTATTTGTCTATTATATTAAAAATAATTGTCCATT AATATTTATCAAGTTTGAAAAATTAAAAGATAATTAATTTTTTATGTCTATTTTATTTTT GCTATTAAATACTAATTTAATGTCTAATATATTTTTTCAAAGCATGAAATTAAATATATT AAAAAGTAATATAGTAATATTATTCTTATTATT…
Soltu.DM.04G029040.1	StBXL4	ATGAAACTTCACATCTCAACTCTCATTACTACTATTCTCTTATGTCTATCATTCGTTTCGATTGTTGAATCAACTCAGCCACCCTTCTCTTGTGATTCGTCGAATCCACAAACCAAATCGTTAAAATTTTGCCAAACAGGACTTCCAATTAGTGTACGTGTACAAGACCTTGTTTCTCGACTCACACTCGATGAAAAAATATCTCAACTAGTTAACTCAGCCCCTGCTATACCCAGACTCGGTATTCCGGCGTATGAGTGGTGGTCGGAGTCGTTACACGGCGTTGGTTCTGCCGGAAAAGGTATTTTCTTCAATGGGAGTATTGCCGGAGCCACCAGTTTTCCCCAAGTTATCCTCACTGCTGCTACTTTTGATGAAAATCTATGGTACCGCATTGGT…	MKLHISTLITTILLCLSFVSIVESTQPPFSCDSSNPQTKSLKFCQTGLPISVRVQDLVSRLTLDEKISQLVNSAPAIPRLGIPAYEWWSESLHGVGSAGKGIFFNGSIAGATSFPQVILTAATFDENLWYRIGQVIGVEARGVYNAGQAIGMTFWAPNINIFRDPRWGRGQETPGEDPIM TGKYAIRYVRGVQGDSFNGGQLKKGHLQASACCKHFTAYDLDQWKNLDRFSFNAIVTPQDMADTFQPPFQDCIQKAQASGIMCSYNSVNGIPSCANYNLLTKTARQQWGFHGYITSDCDAVQVMHDNHRYGNTPEDSTAFALKAGMDIDCGDYLKKYTKSAVMKKKVSQVHIDRALHNLFSIRMRLGLFNGDPRKQLYGNISPSLVCAPQHQELALEA…	GTACAAAGAGAGGTGAACTTATTTATAAGGGAAAAAAGAAACTAATCTTTTCCTCTATTG TTTCAAAAGAATGATCTAGTTTAATTTAGAACGAAATTTAAGGAAAGAAAGAAATTTTTT TAATTTTATGATTCTAAATTAAAGTTATATCAAATATATTAAAATATTCTTTAATTTTAT GGTTTTAAAAAAATTGCATGAAAAATTAAAGTGTAAGTGTTGTTAAAAAAAGAAATAAAT TATTCTTTTTGAAACAAACTAAATAGAAACTATACTTTTTGTTTTTCTGGTTGTAAAAGA ATATTTCACTAAAGTTACTTTTGATTGTCCAACCATTGAAATGATTTCGTTAGAGTTAAT TTTAGCTTTTTTTTTCTTATAAAATCATTGGAC…
Soltu.DM.04G029050.1	StBXL5	ATGGAACACCCAATAACTAATAAATTCACCGCCACGTTTATCTTCTTCATTTTAGTGCTCCGTACTGAATCAACTGAACCTCCATTTTCATGTGACTCGTCCAACCCAAATACAAGTTCATTTCCCTTCTGCAACGCTGCGTTACCAATCTCACAAAGGGTAAACGACCTCGTTTCGCGTCTCACTGTAGATGAGAAAATCTTACAGCTCGTTAATGGAGCGCCTGAAATACCTCGACTCGGTATCTCCGCTTATGAGTGGTGGTCGGAAGGGTTACACGGCATTTCTAGGCATGGAAAGGGCACGCTTTTTAATGGAACCATTAAGGCGGCAACTCAATTTCCTCAGATCATTCTTACTGCTTCTTCTTTTGATGAAAATCTCTGGTATCGTATCGCT…	MEHPITNKFTATFIFFILVLRTESTEPPFSCDSSNPNTSSFPFCNAALPISQRVNDLVSRLTVDEKILQLVNGAPEIPRLGISAYEWWSEGLHGISRHGKGTLFNGTIKAATQFPQIILTASSFDENLWYRIAQAIGREARAVYNAGQLKGITLWAPNINILRDPRWGRGQETPGEDPMM VGKYGVAYVRGLQGDSFEGGKLKDGHLQTSACCKHFIAQDMDNWHNFSRYTFDAQVLKQDLADSYEPPFKNCVEQGKASSVMCAYNLVNGIPNCANFDLLTTTARGKWGLQGYIVSDCDAVEKMYTEQHYAKEPEDAVAATLKAGMDVNCGSHLKKYTKSALEKQKVKESDINRALHNLFSVRMRLGLFNGDPSKLEYGDISAAEVCSQEHRALAVEA…	TTGTTGGTGTTTTTCTGTAGAACAAGTTACTTATATATAATGTACTTGCCTATGGATAAA ATTGAATGTAACAATAAATAAAGATACCAATTTACTTAAATTAAATTAGCCAATGATGGA TTTGATCCGTGATGCCTATTTAATGCAATCTATACTTAGAAAATACGCCTATTCTTTTCC AATCATTTATGATCGGTGAATTTCATTGAGGATATTTTTGACTGATGTTTGTTACGTAAA TTTGACGATGGAGAATTAAGAGAGCTTCACAATTAATAGAGCCGTAAAACAGTTAAGACT GATTGGTCATCATTTGTTGAAAAAAAGAGGAGAAGAAAGATTGATTATTGTCGTAATTAA TTTTCAAATGTAGTTTTTAAATATTTACCCTTC…
Soltu.DM.04G029120.1	StBXL6	ATGGGACTCCATAAAATTATTGTGATCACCATTATCATTTCCTTTCTCAGTAATACTGAATCAACTTGTCTTCCATTTTCATGTGACACATCCAATCCAGATACGATAAAATTACAATTCTGTAATTCCTCATTACCCGTCGATCAAAGAGTAGATGATCTCATTTTACGCCTGAATTTGGATGAGAAAATATCACAATTGGGTAACACTGCACCAGCCATTCCGCGGCTAAATATCCCTGCTTATGAGTGGTGGTCGGAGGCGTTACATGGCCTATCGATGGAAGGATTAGGGGTGAAATTTAATGGAAGTATTAAAGCTGCAACTCAGTTCCCTCAGATCATTATTACTGCTTCAACTTTTGATGAACATCTCTGGTATCGCATTGCTCAGGCAATT…	MGLHKIIVITIIISFLSNTESTCLPFSCDTSNPDTIKLQFCNSSLPVDQRVDDLILRLNLDEKISQLGNTAPAIPRLNIPAYEWWSEALHGLSMEGLGVKFNGSIKAATQFPQIIITASTFDEHLWYRIAQAISREARAVYNAGELKGMTFWAPNVNILRDPRWGRAQETAGEDPMMVGKYAVAYVRGLQGDSFEGGKLKDGHLQASACCKHFAAQDLDYWNGHHRFTFDAQVTPQDMADSFQPPFKTCVEEGKATSLMCAYSRLNGVSNCANYDLLTKTARGQWGFNGNLKTNYCLLLKSYIVSDCDAIRVMRDSHGYTAEDAVAASLKAGMDVNCGSFVANYTRLALEKQKLQESDIDRALRNIFSIRMRLGLFNGDPKKLEYGDIAPAEICSQEHQ…	TTTTGGATTAATTTTCTAATAGAAATGGGAAAAAAAACAAACAGAAAATATGCCCTATTT TTTTTGTTTTTGGGGAAGAAGAAGATGAAATGGTTATGTTTCGACTGTTATTGGTGGCGC CAAGTGCAGAACCTTTCAAAGGTAACGGTTAATATTTAATTAGGTGTGTTAATAAATTAC TAATTAAATTCATGACATTAAGAGACTTTAGATTCAATTAATGATTCCTATAATTCATGT CTTAACTTATATGCATGTATGTTAAAGAGGATAGAACCAGGATTTACTAATCGAAGAATA ACAGCACCTAGAAAAGCTGAGTTATTTCCTAAACCAACGGATCGGAAGAGGACAGTTGAG TAGAATGCATTGATATTCATCCCTTCAATTCTA…
Soltu.DM.10G012310.1	StBXL7	ATGGCGTTTTCGTGTAATAATCATTTCTCTATTATTCTCATTATTGGTTTCATATTAAGTTCAGAATTGAAACCAGTTTTAGCACAAAATTCTCCTGTTTTCGCTTGTGATATCACGAGTAATCCCGCGTTAGGGAATTTAACATTCTGTGATGCATCTTTGACGGTGGAAAACAGAGTGAATGATTTAGTGAAGAGATTGACATTGGGAGAAAAGATTGGATTTTTGGTAAGTGGTGCAAGTGGTGTGAGTAGACTTGGGATACCAAAGTATGAATGGTGGTCTGAGGCTTTACATGGTGTTGCATATACTGGTCCAGGAGTACATTTCTCTAGTCTTGTTCCTGGTGCAACTAGCTTC CCTCAAGTCATTCTCACTGCTGCTTCTTTCAATGTCTC…	MAFSCNNHFSIILIIGFILSSELKPVLAQNSPVFACDITSNPALGNLTFCDASLTVENRVNDLVKRLTLGEKIGFLVSGASGVSRLGIPKYEWWSEALHGVAYTGPGVHFSSLVPGATSFPQVILTAASFNVSLFQTIGKVVSTEARAMYNVGLAGLTYWSPNVNIFRDPRWGRGQETPGEDPTLTSTYGVAYVKGLQQTDDGSTNKLKVAACCKHYTAYDVDNWKGIERYSFNAVVTQQDLDDTFQPPFKSCVLEGDVASVMCSYNQVNGKPTCGDPNLLAGIIRGEWKLNGYIVTDCDSLQVIFKSQNYTKTPEEAAALGLNSGVDLNCGSWLSTYTQGAVNQKLVNESVIDRAISNN FATLMRLGFFDGNPKNRIYGNLGPKDVCTLENQELARE…	AACCTGTCAGCCATGAACCAAAATCCTTAATGGTGCGACTTGTAAAAGGCTGAGTCCACC ACACTGGTGTTGAGGGTTTGAAACCCCTTGTCGGCTTTGTGTTTTTGGCTTCTTCTTTTT TTCCCCATTAATGTGCATAAGGCTTCAATCCCCCCCCCCCCCCCCCCCCCCATTTAGTTC TTCCTATTTGCTATTATTATTTATTAATGCAAACGACTATATTTTGCTTTAGTTAATTCC TATTTTTTAAAGAAAATTTGGTCTTTCACTAAGTATTTATCTGTTGATTTTAGTATTGCT TGTGTATTCTTTATTAATATTAATGAGTACCAAATTTTGAATATAATATAAATATTAATA AAAATATATTTTAATACTATTTTAATTAAAATA…
Soltu.DM.11G017090.1	StBXL8	ATGAGTCAAAAATATTTTATTCTCATTTTTGTCCTTGCATTTGCTTATTCCGGCGAGTCACGACGGCAGCCATTTGCATGCGACCCAGCAAACGCAGGGACACGAAACCTGCGTTTCTGCAAGACATCGCTACCAATACACGTGCGTGTACAAGACTTAATTGGACGATTAACGTTGCAGGAGAAGATTAGATTGTTAGTGAACAATGCTGCACCAGTGGAAAGGCTGGGTGTCAGTGGCTACGAGTGGTGGTCGGAGGCACTTCACGGTGTCTCCAACACCGGCTATGGTGTTAAGTTTGGTGGCGCCTTCCCTGGCGCCACCAGCTTCCCACAAGTCATTACTACTGCCGCTTCCTTT AACGCCTCCTTGTGGGAAGAAATTGGCCGGGTGGTTTC…	MSQKYFILIFVLAFAYSGESRRQPFACDPANAGTRNLRFCKTSLPIHVRVQDLIGRLTLQEKIRLLVNNAAPVERLGVSGYEWWSEALHGVSNTGYGVKFGGAFPGATSFPQVITTAASFNASLWEEIGRVVSEEGRAMYNGGAAGLTFWSPNVNILRDPRWGRGQETPGEDPHLVAQYAVSYVKGLQGGGGSGNTRLKVAACCKHYTAYDLDDWNGYDRFHFNAKVSMQDLEDTYNVPFKACVVEGNVASVMCSYNQINGKPSCADPTLLRDTIRSQWHLNGYIVSDCDSVGVLFEKQHYTRYPEDAAAATIKAGLDLDCGPFLAIHTDEAVRTGKVSELEINNALANTITVQMRLGMFDGPNGPYANLGPKDVCSPAHQQLALQAAREGIVLLKNIG…	AAACCCAAAATCAGCAGACTTCAACTGTTTTTTGTAACTTTTCAACGTGAACTGAGCTAT GCACTTTTGAGGTGTTACAATATCTCCCTCTTGGAAATATTCGTCCTCGAATGAGATTCA GCTAAGCATGAGTAGATTAGGGAAAGATCTAACAACCCAATATGAATGCAAAACACATAG AATTCATAAAACATAAAGAGTAATTGACTCCGACTAAAACATGAAGTTTAAAACAAAATT CATAAACATGCATACCTAGGGAAACATGAGAATAGGTGAAAAGCATGAATCCAAATAGTA CATAAAATGATCTAATACCTCAAAATGAAACTGACCGGAGGGGAAGAGATGGGGTACTTG GCAATCATATCGGCTTTGGCCTCTCAAGTAGCA…
