# Supplementary material for: Genome-Wide Identification of β-D-Xylosidase Gene Family in Potato and Functional Analysis Under Alkaline Stress
Source: Plants (Basel). 2025 Dec 12;14(24):3790. doi: 10.3390/plants14243790 (PMC12736900; doi:10.3390/plants14243790)
Supplement: Supplementary file 1 [file plants-14-03790-s001.zip › Table S2. The value of Ka_Ks in synteny analysis.xlsx]

## Sheet: Sheet1
Table S2. The value of Ka/Ks in synteny analysis
Seq_1	Seq_2	Ka	Ks	Ka_Ks	EffectiveLen	AverageS-sites	AverageN-sites	cN	cS	pN	pS	Note
StBXL4	StBXL5	0.303941	1.18935	0.255552	2322	538.917	1783.08	445.583	321.417	0.249895	0.596413
StBXL4	StBXL6	0.294727	1.39581	0.211152	2223	516.417	1706.58	415.917	327.083	0.243713	0.633371
StBXL5	StBXL6	0.221444	0.71783	0.30849	2268	529.583	1738.42	333.333	244.667	0.191745	0.461998
