# Supplementary material for: Genome-Wide Identification of β-D-Xylosidase Gene Family in Potato and Functional Analysis Under Alkaline Stress
Source: Plants (Basel). 2025 Dec 12;14(24):3790. doi: 10.3390/plants14243790 (PMC12736900; doi:10.3390/plants14243790)
Supplement: Supplementary file 1 [file plants-14-03790-s001.zip › Table S3. Analysis results of cis acting components.xlsx]

## Sheet: Sheet1
Table S3. Analysis results of cis-acting components
Sequence ID	Motif	motif_sequence	Point	Sequence_length	Species	Annotation	Annotation2
StBXL1	GCN4_motif	TGAGTCA	1831	7	Oryza sativa	endosperm expression	Growth and development regulation
StBXL1	ERE	ATTTTAAA	459	8	Nicotiana glutinos	Ethylene responsiveness	Hormone response
StBXL1	ERE	ATTTTAAA	656	8	Nicotiana glutinos	Ethylene responsiveness	Hormone response
StBXL1	ERE	ATTTTAAA	732	8	Nicotiana glutinos	Ethylene responsiveness	Hormone response
StBXL1	TCA-element	CCATCTTTTT	1975	9	Nicotiana tabacum	Salicylic acid responsiveness	Hormone response
StBXL1	WRE3	CCACCT	900	6	Pisum sativum	Wound responsiveness	Stress response
StBXL1	WRE3	CCACCT	1136	6	Pisum sativum	Wound responsiveness	Stress response
StBXL1	GA-motif	ATAGATAA	245	8	Arabidopsis thaliana	part of a light responsive element	Light responsiveness
StBXL1	Box 4	ATTAAT	24	6	Petroselinum crispum	part of a conserved DNA module involved in light responsiveness	Light responsiveness
StBXL1	Box 4	ATTAAT	261	6	Petroselinum crispum	part of a conserved DNA module involved in light responsiveness	Light responsiveness
StBXL1	Box 4	ATTAAT	321	6	Petroselinum crispum	part of a conserved DNA module involved in light responsiveness	Light responsiveness
StBXL1	Box 4	ATTAAT	405	6	Petroselinum crispum	part of a conserved DNA module involved in light responsiveness	Light responsiveness
StBXL1	Box 4	ATTAAT	1897	6	Petroselinum crispum	part of a conserved DNA module involved in light responsiveness	Light responsiveness
StBXL1	LTR	CCGAAA	986	6	Hordeum vulgare	cis-acting element involved in low-temperature responsiveness	Stress response
StBXL1	GATA-motif	GATAGGA	1217	7	Arabidopsis thaliana	part of a light responsive element	Light responsiveness
StBXL1	MYB-like sequence	TAACCA	1907	6	Arabidopsis thaliana	MYB transcription factor binding site	Transcription factor binding site
StBXL1	WUN-motif	TTATTACAT	115	9	Nicotiana glutinosa	Wound responsiveness	Stress response
StBXL1	MYB	CAACAG	1352	6	Arabidopsis thaliana	MYB transcription factor binding site	Transcription factor binding site
StBXL1	MYB	CAACAG	1528	6	Arabidopsis thaliana	MYB transcription factor binding site	Transcription factor binding site
StBXL1	MYB	TAACCA	1907	6	Arabidopsis thaliana	MYB transcription factor binding site	Transcription factor binding site
StBXL1	TCT-motif	TCTTAC	1107	6	Arabidopsis thaliana	part of a light responsive element	Light responsiveness
StBXL1	CAT-box	GCCACT	102	6	Arabidopsis thaliana	cis-acting regulatory element related to meristem expression	Growth and development regulation
StBXL1	O2-site	GATGACATGG	1934	9	Zea mays	cis-acting regulatory element involved in zein metabolism regulation	Growth and development regulation
StBXL1	ARE	AAACCA	1947	6	Zea mays	Anaerobic induction	Stress response
StBXL1	Myb-binding site	CAACAG	1352	6	Nicotiana tabacum	MYB transcription factor binding site	Transcription factor binding site
StBXL1	Myb-binding site	CAACAG	1528	6	Nicotiana tabacum	MYB transcription factor binding site	Transcription factor binding site
StBXL1	TCA	TCATCTTCAT	1597	9	Pisum sativum	Salicylic acid responsiveness	Hormone response
StBXL1	GARE-motif	TCTGTTG	1527	7	Brassica oleracea	gibberellin-responsive element	Hormone response
StBXL1	STRE	AGGGG	1005	5	Arabidopsis thaliana	Stress response	Stress response
StBXL1	STRE	AGGGG	1671	5	Arabidopsis thaliana	Stress response	Stress response
StBXL1	STRE	AGGGG	1750	5	Arabidopsis thaliana	Stress response	Stress response
StBXL1	STRE	AGGGG	1974	5	Arabidopsis thaliana	Stress response	Stress response
StBXL1	CGTCA-motif	CGTCA	762	5	Hordeum vulgare	MeJA-responsiveness	Hormone response
StBXL1	CGTCA-motif	CGTCA	798	5	Hordeum vulgare	MeJA-responsiveness	Hormone response
StBXL1	CGTCA-motif	CGTCA	1716	5	Hordeum vulgare	MeJA-responsiveness	Hormone response
StBXL1	MBS	CAACTG	862	6	Arabidopsis thaliana	MYB binding site involved in drought-inducibility	Stress response
StBXL1	W box	TTGACC	847	6	Arabidopsis thaliana	WRKY transcription factor binding site	Transcription factor binding site
StBXL1	TGACG-motif	TGACG	762	5	Hordeum vulgare	MeJA-responsiveness	Hormone response
StBXL1	TGACG-motif	TGACG	798	5	Hordeum vulgare	MeJA-responsiveness	Hormone response
StBXL1	TGACG-motif	TGACG	1716	5	Hordeum vulgare	MeJA-responsiveness	Hormone response
StBXL1	as-1	TGACG	762	5	Arabidopsis thaliana	TGA transcription factor binding site	Transcription factor binding site
StBXL1	as-1	TGACG	798	5	Arabidopsis thaliana	TGA transcription factor binding site	Transcription factor binding site
StBXL1	as-1	TGACG	1716	5	Arabidopsis thaliana	TGA transcription factor binding site	Transcription factor binding site
StBXL1	Myb	TAACTG	292	6	Arabidopsis thaliana	MYB transcription factor binding site	Transcription factor binding site
StBXL1	Myb	CAACTG	862	6	Arabidopsis thaliana	MYB transcription factor binding site	Transcription factor binding site
StBXL1	Myb	TAACTG	1814	6	Arabidopsis thaliana	MYB transcription factor binding site	Transcription factor binding site
StBXL1	MYC	CATGTG	638	6	Arabidopsis thaliana	MYC transcription factor binding site	Transcription factor binding site
StBXL1	MYC	CAATTG	1545	6	Arabidopsis thaliana	MYC transcription factor binding site	Transcription factor binding site
StBXL1	MYC	CATGTG	1827	6	Arabidopsis thaliana	MYC transcription factor binding site	Transcription factor binding site
StBXL2	P-box	CCTTTTG	1850	7	Oryza sativa	gibberellin-responsive element	Hormone response
StBXL2	MYC	CATGTG	835	6	Arabidopsis thaliana	MYC transcription factor binding site	Transcription factor binding site
StBXL2	MYC	CATGTG	1487	6	Arabidopsis thaliana	MYC transcription factor binding site	Transcription factor binding site
StBXL2	as-1	TGACG	456	5	Arabidopsis thaliana	TGA transcription factor binding site	Transcription factor binding site
StBXL2	ACE	CTAACGTATT	923	9	Petroselinum crispum	cis-acting element involved in light responsiveness	Light responsiveness
StBXL2	Myb	TAACTG	1668	6	Arabidopsis thaliana	MYB transcription factor binding site	Transcription factor binding site
StBXL2	Myb	CAACTG	1841	6	Arabidopsis thaliana	MYB transcription factor binding site	Transcription factor binding site
StBXL2	TGACG-motif	TGACG	456	5	Hordeum vulgare	MeJA-responsiveness	Hormone response
StBXL2	MBSI	TTTTTACGGTTA	1966	11	Petunia hybrida	MYB binding site involved in flavonoid biosynthetic genes regulation	Growth and development regulation
StBXL2	W box	TTGACC	644	6	Arabidopsis thaliana	WRKY transcription factor binding site	Transcription factor binding site
StBXL2	MBS	CAACTG	1841	6	Arabidopsis thaliana	MYB binding site involved in drought-inducibility	Stress response
StBXL2	CGTCA-motif	CGTCA	456	5	Hordeum vulgare	MeJA-responsiveness	Hormone response
StBXL2	GARE-motif	TCTGTTG	405	7	Brassica oleracea	gibberellin-responsive element	Hormone response
StBXL2	Myc	TCTCTTA	232	7	Arabidopsis thaliana	MYC transcription factor binding site	Transcription factor binding site
StBXL2	Myc	TCTCTTA	557	7	Arabidopsis thaliana	MYC transcription factor binding site	Transcription factor binding site
StBXL2	Myc	TCTCTTA	1897	7	Arabidopsis thaliana	MYC transcription factor binding site	Transcription factor binding site
StBXL2	GT1-motif	GGTTAA	935	6	Arabidopsis thaliana	light responsive element	Light responsiveness
StBXL2	STRE	AGGGG	95	5	Arabidopsis thaliana	Stress response	Stress response
StBXL2	STRE	AGGGG	132	5	Arabidopsis thaliana	Stress response	Stress response
StBXL2	STRE	AGGGG	1269	5	Arabidopsis thaliana	Stress response	Stress response
StBXL2	Myb-binding site	CAACAG	406	6	Nicotiana tabacum	MYB transcription factor binding site	Transcription factor binding site
StBXL2	TC-rich repeats	GTTTTCTTAC	279	9	Nicotiana tabacum	cis-acting element involved in defense and stress responsiveness	Stress response
StBXL2	O2-site	GATGA(C/T)(A/G)TG(A/G)	36	8	Zea mays	cis-acting regulatory element involved in zein metabolism regulation	Growth and development regulation
StBXL2	ARE	AAACCA	1342	6	Zea mays	Anaerobic induction	Stress response
StBXL2	MYB	CAACAG	406	6	Arabidopsis thaliana	MYB transcription factor binding site	Transcription factor binding site
StBXL2	MYB	TAACCA	936	6	Arabidopsis thaliana	MYB transcription factor binding site	Transcription factor binding site
StBXL2	MYB	CAACCA	1072	6	Arabidopsis thaliana	MYB transcription factor binding site	Transcription factor binding site
StBXL2	MYB	TAACCA	1259	6	Arabidopsis thaliana	MYB transcription factor binding site	Transcription factor binding site
StBXL2	TCT-motif	TCTTAC	234	6	Arabidopsis thaliana	part of a light responsive element	Light responsiveness
StBXL2	TCT-motif	TCTTAC	279	6	Arabidopsis thaliana	part of a light responsive element	Light responsiveness
StBXL2	TCT-motif	TCTTAC	369	6	Arabidopsis thaliana	part of a light responsive element	Light responsiveness
StBXL2	TCT-motif	TCTTAC	1528	6	Arabidopsis thaliana	part of a light responsive element	Light responsiveness
StBXL2	TCT-motif	TCTTAC	1680	6	Arabidopsis thaliana	part of a light responsive element	Light responsiveness
StBXL2	WUN-motif	AAATTTCCT	85	9	Brassica oleracea	wound-responsive element	Stress response
StBXL2	GATA-motif	GATAGGG	921	7	Pisum sativum	part of a light responsive element	Light responsiveness
StBXL2	MYB-like sequence	TAACCA	936	6	Arabidopsis thaliana	MYB transcription factor binding site	Transcription factor binding site
StBXL2	MYB-like sequence	TAACCA	1259	6	Arabidopsis thaliana	MYB transcription factor binding site	Transcription factor binding site
StBXL2	TGA-element	AACGAC	1446	6	Brassica oleracea	auxin-responsive element	Hormone response
StBXL2	Box 4	ATTAAT	1797	6	Petroselinum crispum	part of a conserved DNA module involved in light responsiveness	Light responsiveness
StBXL2	MYB recognition site	CCGTTG	1298	6	Arabidopsis thaliana	MYB transcription factor binding site	Transcription factor binding site
StBXL2	WRE3	CCACCT	218	6	Pisum sativum	Wound responsiveness	Stress response
StBXL2	GA-motif	ATAGATAA	1173	8	Arabidopsis thaliana	part of a light responsive element	Light responsiveness
StBXL2	ERE	ATTTTAAA	721	8	Nicotiana glutinos	Ethylene responsiveness	Hormone response
StBXL2	ERE	ATTTTAAA	1327	8	Nicotiana glutinos	Ethylene responsiveness	Hormone response
StBXL2	ERE	ATTTCATA	1905	8	Nicotiana glutinos	Ethylene responsiveness	Hormone response
StBXL3	GT1-motif	GGTTAAT	871	7	Avena sativa	light responsive element	Light responsiveness
StBXL3	GT1-motif	GGTTAA	1992	6	Arabidopsis thaliana	light responsive element	Light responsiveness
StBXL3	I-box	gGATAAGGTG	91	9	Zea mays	part of a light responsive element	Light responsiveness
StBXL3	I-box	gGATAAGGTG	1988	9	Zea mays	part of a light responsive element	Light responsiveness
StBXL3	TCA	TCATCTTCAT	1227	9	Pisum sativum	Salicylic acid responsiveness	Hormone response
StBXL3	G-box	CACGAC	628	6	Zea mays	light responsiveness	Light responsiveness
StBXL3	circadian	CAAAGATATC	1027	9	Lycopersicon esculentum	cis-acting regulatory element involved in circadian control	Growth and development regulation
StBXL3	circadian	CAAAGATATC	1260	9	Lycopersicon esculentum	cis-acting regulatory element involved in circadian control	Growth and development regulation
StBXL3	LAMP-element	CTTTATCA	1237	8	Pisum sativum	part of a light responsive element	Light responsiveness
StBXL3	MYC	CAATTG	182	6	Arabidopsis thaliana	MYC transcription factor binding site	Transcription factor binding site
StBXL3	MYC	CATTTG	232	6	Arabidopsis thaliana	MYC transcription factor binding site	Transcription factor binding site
StBXL3	ERE	ATTTTAAA	520	8	Nicotiana glutinos	Ethylene responsiveness	Hormone response
StBXL3	Box 4	ATTAAT	861	6	Petroselinum crispum	part of a conserved DNA module involved in light responsiveness	Light responsiveness
StBXL3	Box 4	ATTAAT	876	6	Petroselinum crispum	part of a conserved DNA module involved in light responsiveness	Light responsiveness
StBXL3	Box 4	ATTAAT	1006	6	Petroselinum crispum	part of a conserved DNA module involved in light responsiveness	Light responsiveness
StBXL3	Box 4	ATTAAT	1364	6	Petroselinum crispum	part of a conserved DNA module involved in light responsiveness	Light responsiveness
StBXL3	Box 4	ATTAAT	1461	6	Petroselinum crispum	part of a conserved DNA module involved in light responsiveness	Light responsiveness
StBXL3	Box 4	ATTAAT	1471	6	Petroselinum crispum	part of a conserved DNA module involved in light responsiveness	Light responsiveness
StBXL3	Box 4	ATTAAT	1531	6	Petroselinum crispum	part of a conserved DNA module involved in light responsiveness	Light responsiveness
StBXL3	Box 4	ATTAAT	1722	6	Petroselinum crispum	part of a conserved DNA module involved in light responsiveness	Light responsiveness
StBXL3	Box 4	ATTAAT	1757	6	Petroselinum crispum	part of a conserved DNA module involved in light responsiveness	Light responsiveness
StBXL3	LTR	CCGAAA	207	6	Hordeum vulgare	cis-acting element involved in low-temperature responsiveness	Stress response
StBXL3	LTR	CCGAAA	1134	6	Hordeum vulgare	cis-acting element involved in low-temperature responsiveness	Stress response
StBXL3	LTR	CCGAAA	1437	6	Hordeum vulgare	cis-acting element involved in low-temperature responsiveness	Stress response
StBXL3	WRE3	CCACCT	1523	6	Pisum sativum	Wound responsiveness	Stress response
StBXL3	HD-Zip 1	CAAT(A/T)ATTG	1577	8.5	Arabidopsis thaliana	differentiation of the palisade mesophyll cells	Growth and development regulation
StBXL3	TCT-motif	TCTTAC	118	6	Arabidopsis thaliana	part of a light responsive element	Light responsiveness
StBXL3	MYB	TAACCA	431	6	Arabidopsis thaliana	MYB transcription factor binding site	Transcription factor binding site
StBXL3	MYB	CAACCA	1124	6	Arabidopsis thaliana	MYB transcription factor binding site	Transcription factor binding site
StBXL3	WUN-motif	TAATTACTC	151	9	Nicotiana glutinosa	Wound responsiveness	Stress response
StBXL3	AE-box	AGAAACAA	1598	8	Arabidopsis thaliana	part of a module for light response	Light responsiveness
StBXL3	DRE1	ACCGAGA	1355	7	Zea mays	Abscisic acid response	Hormone response
StBXL3	GATA-motif	GATAGGA	214	7	Arabidopsis thaliana	part of a light responsive element	Light responsiveness
StBXL3	MYB-like sequence	TAACCA	431	6	Arabidopsis thaliana	MYB transcription factor binding site	Transcription factor binding site
StBXL3	MRE	AACCTAA	55	7	Petroselinum crispum	MYB binding site involved in light responsiveness	Light responsiveness
StBXL3	TC-rich repeats	GTTTTCTTAC	1191	9	Nicotiana tabacum	cis-acting element involved in defense and stress responsiveness	Stress response
StBXL3	ARE	AAACCA	624	6	Zea mays	Anaerobic induction	Stress response
StBXL3	ARE	AAACCA	671	6	Zea mays	Anaerobic induction	Stress response
StBXL4	AAGAA-motif	GAAAGAA	506	7	Avena sativa	Abscisic acid response	Hormone response
StBXL4	AAGAA-motif	GAAAGAA	1583	7	Avena sativa	Abscisic acid response	Hormone response
StBXL4	AAGAA-motif	GAAAGAA	1887	7	Avena sativa	Abscisic acid response	Hormone response
StBXL4	AAGAA-motif	GAAAGAA	1891	7	Avena sativa	Abscisic acid response	Hormone response
StBXL4	TCA-element	CCATCTTTTT	496	9	Nicotiana tabacum	Salicylic acid responsiveness	Hormone response
StBXL4	Box 4	ATTAAT	897	6	Petroselinum crispum	part of a conserved DNA module involved in light responsiveness	Light responsiveness
StBXL4	Box 4	ATTAAT	1344	6	Petroselinum crispum	part of a conserved DNA module involved in light responsiveness	Light responsiveness
StBXL4	Box 4	ATTAAT	1381	6	Petroselinum crispum	part of a conserved DNA module involved in light responsiveness	Light responsiveness
StBXL4	ARE	AAACCA	1815	6	Zea mays	Anaerobic induction	Stress response
StBXL4	O2-site	GATGACATGG	1527	9	Zea mays	cis-acting regulatory element involved in zein metabolism regulation	Growth and development regulation
StBXL4	MYB-like sequence	TAACCA	476	6	Arabidopsis thaliana	MYB transcription factor binding site	Transcription factor binding site
StBXL4	MYB-like sequence	TAACCA	557	6	Arabidopsis thaliana	MYB transcription factor binding site	Transcription factor binding site
StBXL4	MYB-like sequence	TAACCA	923	6	Arabidopsis thaliana	MYB transcription factor binding site	Transcription factor binding site
StBXL4	MRE	AACCTAA	563	7	Petroselinum crispum	MYB binding site involved in light responsiveness	Light responsiveness
StBXL4	TCT-motif	TCTTAC	665	6	Arabidopsis thaliana	part of a light responsive element	Light responsiveness
StBXL4	TCT-motif	TCTTAC	1497	6	Arabidopsis thaliana	part of a light responsive element	Light responsiveness
StBXL4	MYB	TAACCA	476	6	Arabidopsis thaliana	MYB transcription factor binding site	Transcription factor binding site
StBXL4	MYB	TAACCA	557	6	Arabidopsis thaliana	MYB transcription factor binding site	Transcription factor binding site
StBXL4	MYB	TAACCA	923	6	Arabidopsis thaliana	MYB transcription factor binding site	Transcription factor binding site
StBXL4	MYB	CAACCA	1665	6	Arabidopsis thaliana	MYB transcription factor binding site	Transcription factor binding site
StBXL4	MYB	CAACCA	1707	6	Arabidopsis thaliana	MYB transcription factor binding site	Transcription factor binding site
StBXL4	WUN-motif	AAATTTCTT	1883	9	Nicotiana glutinosa	Wound responsiveness	Stress response
StBXL4	TCA	TCATCTTCAT	1399	9	Pisum sativum	Salicylic acid responsiveness	Hormone response
StBXL4	GT1-motif	GGTTAA	922	6	Arabidopsis thaliana	light responsive element	Light responsiveness
StBXL4	AuxRR-core	GGTCCAT	804	7	Nicotiana tabacum	auxin responsiveness	Hormone response
StBXL4	MYC	CATTTG	440	6	Arabidopsis thaliana	MYC transcription factor binding site	Transcription factor binding site
StBXL4	MYC	CATTTG	810	6	Arabidopsis thaliana	MYC transcription factor binding site	Transcription factor binding site
StBXL4	MYC	CATTTG	832	6	Arabidopsis thaliana	MYC transcription factor binding site	Transcription factor binding site
StBXL5	TCA	TCATCTTCAT	885	9	Pisum sativum	Salicylic acid responsiveness	Hormone response
StBXL5	TCA	TCATCTTCAT	1036	10	Pisum sativum	Salicylic acid responsiveness	Hormone response
StBXL5	TCA	TCATCTTCAT	1066	9	Pisum sativum	Salicylic acid responsiveness	Hormone response
StBXL5	G-box	CACGAC	143	6	Zea mays	light responsiveness	Light responsiveness
StBXL5	dOCT	CACGGATC	1869	8	Zea mays	involved in the activation of defense	Stress response
StBXL5	Myc	TCTCTTA	1737	7	Arabidopsis thaliana	MYC transcription factor binding site	Transcription factor binding site
StBXL5	chs-CMA2a	TCACTTGA	503	8	Petroselinum crispum	part of a light responsive element	Light responsiveness
StBXL5	CGTCA-motif	CGTCA	1073	5	Hordeum vulgare	MeJA-responsiveness	Hormone response
StBXL5	CGTCA-motif	CGTCA	1753	5	Hordeum vulgare	MeJA-responsiveness	Hormone response
StBXL5	MBS	CAACTG	896	6	Arabidopsis thaliana	MYB binding site involved in drought-inducibility	Stress response
StBXL5	W box	TTGACC	2	6	Arabidopsis thaliana	WRKY transcription factor binding site	Transcription factor binding site
StBXL5	TGACG-motif	TGACG	1073	5	Hordeum vulgare	MeJA-responsiveness	Hormone response
StBXL5	TGACG-motif	TGACG	1753	5	Hordeum vulgare	MeJA-responsiveness	Hormone response
StBXL5	circadian	CAAAGATATC	1780	9	Lycopersicon esculentum	cis-acting regulatory element involved in circadian control	Growth and development regulation
StBXL5	as-1	TGACG	1073	5	Arabidopsis thaliana	TGA transcription factor binding site	Transcription factor binding site
StBXL5	as-1	TGACG	1753	5	Arabidopsis thaliana	TGA transcription factor binding site	Transcription factor binding site
StBXL5	Myb	CAACTG	896	6	Arabidopsis thaliana	MYB transcription factor binding site	Transcription factor binding site
StBXL5	Myb	TAACTG	1705	6	Arabidopsis thaliana	MYB transcription factor binding site	Transcription factor binding site
StBXL5	TCCC-motif	TCTCCCT	324	7	Spinacia oleracea	part of a light responsive element	Light responsiveness
StBXL5	MYC	CATTTG	455	6	Arabidopsis thaliana	MYC transcription factor binding site	Transcription factor binding site
StBXL5	MYC	CATTTG	1630	6	Arabidopsis thaliana	MYC transcription factor binding site	Transcription factor binding site
StBXL5	MYC	CATTTG	1684	6	Arabidopsis thaliana	MYC transcription factor binding site	Transcription factor binding site
StBXL5	GCN4_motif	TGAGTCA	450	7	Oryza sativa	endosperm expression	Growth and development regulation
StBXL5	GCN4_motif	TGAGTCA	775	7	Oryza sativa	endosperm expression	Growth and development regulation
StBXL5	TCA-element	TCAGAAGAGG	828	9	Brassica oleracea	Salicylic acid responsiveness	Hormone response
StBXL5	WRE3	CCACCT	1356	6	Pisum sativum	Wound responsiveness	Stress response
StBXL5	ABRE	ACGTG	563	5	Arabidopsis thaliana	Abscisic acid responsiveness	Hormone response
StBXL5	AAGAA-motif	GAAAGAA	597	7	Avena sativa	Abscisic acid response	Hormone response
StBXL5	AAGAA-motif	gGTAAAGAAA	1201	9	Avena sativa	Abscisic acid response	Hormone response
StBXL5	chs-CMA1a	TTACTTAA	1901	8	Daucus carota	part of a light responsive element	Light responsiveness
StBXL5	TGA-element	AACGAC	1006	6	Brassica oleracea	auxin-responsive element	Hormone response
StBXL5	Box 4	ATTAAT	91	6	Petroselinum crispum	part of a conserved DNA module involved in light responsiveness	Light responsiveness
StBXL5	Box 4	ATTAAT	550	6	Petroselinum crispum	part of a conserved DNA module involved in light responsiveness	Light responsiveness
StBXL5	Box 4	ATTAAT	1559	6	Petroselinum crispum	part of a conserved DNA module involved in light responsiveness	Light responsiveness
StBXL5	Box 4	ATTAAT	1639	6	Petroselinum crispum	part of a conserved DNA module involved in light responsiveness	Light responsiveness
StBXL5	Box 4	ATTAAT	1723	6	Petroselinum crispum	part of a conserved DNA module involved in light responsiveness	Light responsiveness
StBXL5	MYB recognition site	CCGTTG	1197	6	Arabidopsis thaliana	MYB transcription factor binding site	Transcription factor binding site
StBXL5	MYB recognition site	CCGTTG	1324	6	Arabidopsis thaliana	MYB transcription factor binding site	Transcription factor binding site
StBXL5	RY-element	CATGCATG	1382	8	Helianthus annuus	cis-acting regulatory element involved in seed-specific regulation	Growth and development regulation
StBXL5	AE-box	AGAAACAA	954	8	Arabidopsis thaliana	part of a module for light response	Light responsiveness
StBXL5	TCT-motif	TCTTAC	271	6	Arabidopsis thaliana	part of a light responsive element	Light responsiveness
StBXL5	WUN-motif	TTATTACAT	131	9	Nicotiana glutinosa	Wound responsiveness	Stress response
StBXL5	G-Box	CACGTT	563	6	Pisum sativum	light responsiveness	Light responsiveness
StBXL6	TGACG-motif	TGACG	827	5	Hordeum vulgare	MeJA-responsiveness	Hormone response
StBXL6	TGACG-motif	TGACG	865	5	Hordeum vulgare	MeJA-responsiveness	Hormone response
StBXL6	MYC	CAATTG	371	6	Arabidopsis thaliana	MYC transcription factor binding site	Transcription factor binding site
StBXL6	MYC	CAATTG	861	6	Arabidopsis thaliana	MYC transcription factor binding site	Transcription factor binding site
StBXL6	MYC	CATGTG	889	6	Arabidopsis thaliana	MYC transcription factor binding site	Transcription factor binding site
StBXL6	Myb	CAACTG	4	6	Arabidopsis thaliana	MYB transcription factor binding site	Transcription factor binding site
StBXL6	Myb	TAACTG	576	6	Arabidopsis thaliana	MYB transcription factor binding site	Transcription factor binding site
StBXL6	Myb	CAACTG	1642	6	Arabidopsis thaliana	MYB transcription factor binding site	Transcription factor binding site
StBXL6	as-1	TGACG	827	5	Arabidopsis thaliana	TGA transcription factor binding site	Transcription factor binding site
StBXL6	as-1	TGACG	865	5	Arabidopsis thaliana	TGA transcription factor binding site	Transcription factor binding site
StBXL6	STRE	AGGGG	1213	5	Arabidopsis thaliana	Stress response	Stress response
StBXL6	STRE	AGGGG	1305	5	Arabidopsis thaliana	Stress response	Stress response
StBXL6	Myc	TCTCTTA	1795	7	Arabidopsis thaliana	MYC transcription factor binding site	Transcription factor binding site
StBXL6	GT1-motif	GGTTAAT	1847	7	Avena sativa	light responsive element	Light responsiveness
StBXL6	GT1-motif	GGTTAA	1848	6	Arabidopsis thaliana	light responsive element	Light responsiveness
StBXL6	dOCT	CTCGGATC	291	8	Zea mays	involved in the activation of defense	Stress response
StBXL6	G-box	CACGTC	1221	6	Zea mays	light responsiveness	Light responsiveness
StBXL6	TCA	TCATCTTCAT	1912	9	Pisum sativum	Salicylic acid responsiveness	Hormone response
StBXL6	MBS	CAACTG	4	6	Arabidopsis thaliana	MYB binding site involved in drought-inducibility	Stress response
StBXL6	MBS	CAACTG	1642	6	Arabidopsis thaliana	MYB binding site involved in drought-inducibility	Stress response
StBXL6	W box	TTGACC	34	6	Arabidopsis thaliana	WRKY transcription factor binding site	Transcription factor binding site
StBXL6	CGTCA-motif	CGTCA	827	5	Hordeum vulgare	MeJA-responsiveness	Hormone response
StBXL6	CGTCA-motif	CGTCA	865	5	Hordeum vulgare	MeJA-responsiveness	Hormone response
StBXL6	TCT-motif	TCTTAC	560	6	Arabidopsis thaliana	part of a light responsive element	Light responsiveness
StBXL6	WUN-motif	AAATTACTA	1818	9	Nicotiana glutinosa	Wound responsiveness	Stress response
StBXL6	WUN-motif	AAATTACT	1819	8	Nicotiana glutinosa	Wound responsiveness	Stress response
StBXL6	MYB	CAACCA	55	6	Arabidopsis thaliana	MYB transcription factor binding site	Transcription factor binding site
StBXL6	MYB	CAACCA	1077	6	Arabidopsis thaliana	MYB transcription factor binding site	Transcription factor binding site
StBXL6	MYB	CAACCA	1352	6	Arabidopsis thaliana	MYB transcription factor binding site	Transcription factor binding site
StBXL6	MYB	TAACCA	1904	6	Arabidopsis thaliana	MYB transcription factor binding site	Transcription factor binding site
StBXL6	CAT-box	GCCACT	997	6	Arabidopsis thaliana	cis-acting regulatory element related to meristem expression	Growth and development regulation
StBXL6	MRE	AACCTAA	1103	7	Petroselinum crispum	MYB binding site involved in light responsiveness	Light responsiveness
StBXL6	MYB-like sequence	TAACCA	1904	6	Arabidopsis thaliana	MYB transcription factor binding site	Transcription factor binding site
StBXL6	DRE1	ACCGAGA	1387	7	Zea mays	Abscisic acid response	Hormone response
StBXL6	ARE	AAACCA	1523	6	Zea mays	Anaerobic induction	Stress response
StBXL6	ARE	AAACCA	1664	6	Zea mays	Anaerobic induction	Stress response
StBXL6	O2-site	GATGACATGG	1907	9	Zea mays	cis-acting regulatory element involved in zein metabolism regulation	Growth and development regulation
StBXL6	TATC-box	TATCCCA	856	7	Oryza sativa	gibberellin-responsive element	Hormone response
StBXL6	Box 4	ATTAAT	595	6	Petroselinum crispum	part of a conserved DNA module involved in light responsiveness	Light responsiveness
StBXL6	Box 4	ATTAAT	1230	6	Petroselinum crispum	part of a conserved DNA module involved in light responsiveness	Light responsiveness
StBXL6	Box 4	ATTAAT	1778	6	Petroselinum crispum	part of a conserved DNA module involved in light responsiveness	Light responsiveness
StBXL6	Box 4	ATTAAT	1988	6	Petroselinum crispum	part of a conserved DNA module involved in light responsiveness	Light responsiveness
StBXL6	MYB recognition site	CCGTTG	1660	6	Arabidopsis thaliana	MYB transcription factor binding site	Transcription factor binding site
StBXL6	TGA-element	AACGAC	511	6	Brassica oleracea	auxin-responsive element	Hormone response
StBXL6	ABRE	ACGTG	1221	5	Arabidopsis thaliana	Abscisic acid responsiveness	Hormone response
StBXL6	WRE3	CCACCT	466	6	Pisum sativum	Wound responsiveness	Stress response
StBXL6	WRE3	CCACCT	1270	6	Pisum sativum	Wound responsiveness	Stress response
StBXL6	TCA-element	TCAGAAGAGG	1649	9	Brassica oleracea	Salicylic acid responsiveness	Hormone response
StBXL7	Myb	TAACTG	494	6	Arabidopsis thaliana	MYB transcription factor binding site	Transcription factor binding site
StBXL7	as-1	TGACG	475	5	Arabidopsis thaliana	TGA transcription factor binding site	Transcription factor binding site
StBXL7	as-1	TGACG	1130	5	Arabidopsis thaliana	TGA transcription factor binding site	Transcription factor binding site
StBXL7	as-1	TGACG	1608	5	Arabidopsis thaliana	TGA transcription factor binding site	Transcription factor binding site
StBXL7	MYC	CATTTG	1456	6	Arabidopsis thaliana	MYC transcription factor binding site	Transcription factor binding site
StBXL7	circadian	CAAAGATATC	1207	9	Lycopersicon esculentum	cis-acting regulatory element involved in circadian control	Growth and development regulation
StBXL7	TGACG-motif	TGACG	475	5	Hordeum vulgare	MeJA-responsiveness	Hormone response
StBXL7	TGACG-motif	TGACG	1130	5	Hordeum vulgare	MeJA-responsiveness	Hormone response
StBXL7	TGACG-motif	TGACG	1608	5	Hordeum vulgare	MeJA-responsiveness	Hormone response
StBXL7	DRE core	GCCGAC	91	6	Arabidopsis thaliana	dehydration-responsive element	Stress response
StBXL7	CGTCA-motif	CGTCA	475	5	Hordeum vulgare	MeJA-responsiveness	Hormone response
StBXL7	CGTCA-motif	CGTCA	1130	5	Hordeum vulgare	MeJA-responsiveness	Hormone response
StBXL7	CGTCA-motif	CGTCA	1608	5	Hordeum vulgare	MeJA-responsiveness	Hormone response
StBXL7	G-box	CACGTG	847	6	Arabidopsis thaliana	light responsiveness	Light responsiveness
StBXL7	Myb-binding site	CAACAG	282	6	Nicotiana tabacum	MYB transcription factor binding site	Transcription factor binding site
StBXL7	STRE	AGGGG	85	5	Arabidopsis thaliana	Stress response	Stress response
StBXL7	GT1-motif	GGTTAA	1463	6	Arabidopsis thaliana	light responsive element	Light responsiveness
StBXL7	GARE-motif	TCTGTTG	281	7	Brassica oleracea	gibberellin-responsive element	Hormone response
StBXL7	TC-rich repeats	ATTCTCTAAC	703	9	Nicotiana tabacum	cis-acting element involved in defense and stress responsiveness	Stress response
StBXL7	G-Box	CACGTG	847	6	Pisum sativum	light responsiveness	Light responsiveness
StBXL7	MYB-like sequence	TAACCA	1033	6	Arabidopsis thaliana	MYB transcription factor binding site	Transcription factor binding site
StBXL7	GATA-motif	GATAGGA	1567	7	Arabidopsis thaliana	part of a light responsive element	Light responsiveness
StBXL7	TGA-box	TGACGTAA	472	8	Glycine max	part of an auxin-responsive element	Light responsiveness
StBXL7	TGA-box	TGACGTAA	1127	8	Glycine max	part of an auxin-responsive element	Light responsiveness
StBXL7	MYB	CAACAG	282	6	Arabidopsis thaliana	MYB transcription factor binding site	Transcription factor binding site
StBXL7	MYB	TAACCA	1033	6	Arabidopsis thaliana	MYB transcription factor binding site	Transcription factor binding site
StBXL7	MYB	CAACCA	1521	6	Arabidopsis thaliana	MYB transcription factor binding site	Transcription factor binding site
StBXL7	WUN-motif	AAATTACT	1086	8	Nicotiana glutinosa	Wound responsiveness	Stress response
StBXL7	WUN-motif	CCATTTCAA	1978	9	Nicotiana glutinosa	Wound responsiveness	Stress response
StBXL7	MSA-like	TCAAACGGT	926	9	Catharanthus roseus	cis-acting element involved in cell cycle regulation	Growth and development regulation
StBXL7	AAGAA-motif	GAAAGAA	1773	7	Avena sativa	Abscisic acid response	Hormone response
StBXL7	ABRE	CACGTG	847	6	Arabidopsis thaliana	Abscisic acid responsiveness	Hormone response
StBXL7	ABRE	ACGTG	848	5	Arabidopsis thaliana	Abscisic acid responsiveness	Hormone response
StBXL7	Box 4	ATTAAT	128	6	Petroselinum crispum	part of a conserved DNA module involved in light responsiveness	Light responsiveness
StBXL7	Box 4	ATTAAT	204	6	Petroselinum crispum	part of a conserved DNA module involved in light responsiveness	Light responsiveness
StBXL7	Box 4	ATTAAT	314	6	Petroselinum crispum	part of a conserved DNA module involved in light responsiveness	Light responsiveness
StBXL7	Box 4	ATTAAT	320	6	Petroselinum crispum	part of a conserved DNA module involved in light responsiveness	Light responsiveness
StBXL7	Box 4	ATTAAT	355	6	Petroselinum crispum	part of a conserved DNA module involved in light responsiveness	Light responsiveness
StBXL7	Box 4	ATTAAT	425	6	Petroselinum crispum	part of a conserved DNA module involved in light responsiveness	Light responsiveness
StBXL7	Box 4	ATTAAT	451	6	Petroselinum crispum	part of a conserved DNA module involved in light responsiveness	Light responsiveness
StBXL7	Box 4	ATTAAT	1067	6	Petroselinum crispum	part of a conserved DNA module involved in light responsiveness	Light responsiveness
StBXL7	Box 4	ATTAAT	1112	6	Petroselinum crispum	part of a conserved DNA module involved in light responsiveness	Light responsiveness
StBXL7	LTR	CCGAAA	1157	6	Hordeum vulgare	cis-acting element involved in low-temperature responsiveness	Stress response
StBXL7	chs-CMA1a	TTACTTAA	1083	8	Daucus carota	part of a light responsive element	Light responsiveness
StBXL7	TGA-element	AACGAC	213	6	Brassica oleracea	auxin-responsive element	Hormone response
StBXL7	ERE	ATTTTAAA	1287	8	Nicotiana glutinos	Ethylene responsiveness	Hormone response
StBXL7	ERE	ATTTCATA	1305	8	Nicotiana glutinos	Ethylene responsiveness	Hormone response
StBXL7	ERE	ATTTTAAA	1409	8	Nicotiana glutinos	Ethylene responsiveness	Hormone response
StBXL8	ERE	ATTTTAAA	889	8	Nicotiana glutinos	Ethylene responsiveness	Hormone response
StBXL8	ATCT-motif	AATCTAATCC	613	9	Pisum sativum	part of a conserved DNA module involved in light responsiveness	Light responsiveness
StBXL8	TGA-element	AACGAC	1153	6	Brassica oleracea	auxin-responsive element	Hormone response
StBXL8	Box 4	ATTAAT	1773	6	Petroselinum crispum	part of a conserved DNA module involved in light responsiveness	Light responsiveness
StBXL8	LTR	CCGAAA	1506	6	Hordeum vulgare	cis-acting element involved in low-temperature responsiveness	Stress response
StBXL8	MYB recognition site	CCGTTG	746	6	Arabidopsis thaliana	MYB transcription factor binding site	Transcription factor binding site
StBXL8	ABRE	ACGTG	46	5	Arabidopsis thaliana	Abscisic acid responsiveness	Hormone response
StBXL8	AAGAA-motif	GAAAGAA	1218	7	Avena sativa	Abscisic acid response	Hormone response
StBXL8	TCT-motif	TCTTAC	496	6	Arabidopsis thaliana	part of a light responsive element	Light responsiveness
StBXL8	MYB	TAACCA	692	6	Arabidopsis thaliana	MYB transcription factor binding site	Transcription factor binding site
StBXL8	MYB	CAACCA	898	6	Arabidopsis thaliana	MYB transcription factor binding site	Transcription factor binding site
StBXL8	MYB	CAACAG	1142	6	Arabidopsis thaliana	MYB transcription factor binding site	Transcription factor binding site
StBXL8	MYB-like sequence	TAACCA	692	6	Arabidopsis thaliana	MYB transcription factor binding site	Transcription factor binding site
StBXL8	G-Box	CACGTT	45	6	Pisum sativum	light responsiveness	Light responsiveness
StBXL8	ARE	AAACCA	894	6	Zea mays	Anaerobic induction	Stress response
StBXL8	ARE	AAACCA	1633	6	Zea mays	Anaerobic induction	Stress response
StBXL8	GARE-motif	TCTGTTG	1141	7	Brassica oleracea	gibberellin-responsive element	Hormone response
StBXL8	dOCT	CTCGGATC	540	8	Zea mays	involved in the activation of defense	Stress response
StBXL8	STRE	AGGGG	340	5	Arabidopsis thaliana	Stress response	Stress response
StBXL8	STRE	AGGGG	1364	5	Arabidopsis thaliana	Stress response	Stress response
StBXL8	Myc	TCTCTTA	497	7	Arabidopsis thaliana	MYC transcription factor binding site	Transcription factor binding site
StBXL8	Myc	TCTCTTA	905	7	Arabidopsis thaliana	MYC transcription factor binding site	Transcription factor binding site
StBXL8	Myc	TCTCTTA	1924	7	Arabidopsis thaliana	MYC transcription factor binding site	Transcription factor binding site
StBXL8	I-box	GTATAAGGCC	1460	9	Larix laricina	part of a light responsive element	Light responsiveness
StBXL8	TCA	TCATCTTCAT	1388	9	Pisum sativum	Salicylic acid responsiveness	Hormone response
StBXL8	TCA	TCATCTTCAT	1959	9	Pisum sativum	Salicylic acid responsiveness	Hormone response
StBXL8	Myb-binding site	CAACAG	1142	6	Nicotiana tabacum	MYB transcription factor binding site	Transcription factor binding site
StBXL8	W box	TTGACC	1299	6	Arabidopsis thaliana	WRKY transcription factor binding site	Transcription factor binding site
StBXL8	MBS	CAACTG	23	6	Arabidopsis thaliana	MYB binding site involved in drought-inducibility	Stress response
StBXL8	MBS	CAACTG	480	6	Arabidopsis thaliana	MYB binding site involved in drought-inducibility	Stress response
StBXL8	CGTCA-motif	CGTCA	464	5	Hordeum vulgare	MeJA-responsiveness	Hormone response
StBXL8	CGTCA-motif	CGTCA	1419	5	Hordeum vulgare	MeJA-responsiveness	Hormone response
StBXL8	TGACG-motif	TGACG	464	5	Hordeum vulgare	MeJA-responsiveness	Hormone response
StBXL8	TGACG-motif	TGACG	1419	5	Hordeum vulgare	MeJA-responsiveness	Hormone response
StBXL8	MYC	CATTTG	1717	6	Arabidopsis thaliana	MYC transcription factor binding site	Transcription factor binding site
StBXL8	MYC	CAATTG	1864	6	Arabidopsis thaliana	MYC transcription factor binding site	Transcription factor binding site
StBXL8	as-1	TGACG	464	5	Arabidopsis thaliana	TGA transcription factor binding site	Transcription factor binding site
StBXL8	as-1	TGACG	1419	5	Arabidopsis thaliana	TGA transcription factor binding site	Transcription factor binding site
StBXL8	TCCC-motif	TCTCCCT	84	7	Spinacia oleracea	part of a light responsive element	Light responsiveness
StBXL8	Myb	CAACTG	23	6	Arabidopsis thaliana	MYB transcription factor binding site	Transcription factor binding site
StBXL8	Myb	CAACTG	480	6	Arabidopsis thaliana	MYB transcription factor binding site	Transcription factor binding site
