# Supplementary material for: Genome-Wide Identification of β-D-Xylosidase Gene Family in Potato and Functional Analysis Under Alkaline Stress
Source: Plants (Basel). 2025 Dec 12;14(24):3790. doi: 10.3390/plants14243790 (PMC12736900; doi:10.3390/plants14243790)
Supplement: Supplementary file 1 [file plants-14-03790-s001.zip › Table S4. Transcriptomic data for StBXL genes expression patterns in different tissues and different treaments.xlsx]

## Sheet: Sheet1
Table S4. Transcriptomic data for StBXL genes expression patterns in different tissues and different treaments
Locus ID	Name	Leaf	Tuber	Flower	Stem	Root	Mature whole fruit	Immature whole fruit	Petiole	Stolon	Sepal	Carpel	Stamens	Petals	ABA	IAA	GA3	BAP	Salt	Mannitol	Heat	P. infestans	BABA	BTH
Soltu.DM.01G024730.1	StBXL1	0.642074	0.0199315	2.34268	31.4161	2.34062	0	0.118819	7.82707	9.86582	0.22305	0.0370628	0.121119	0	5.02835	10.7531	24.1409	6.43359	10.2576	10.6581	2.63657	0.0400244	0	0.19541
Soltu.DM.01G044180.1	StBXL2	14.4145	0.983236	123.309	115.438	13.7472	4.53687	29.6733	62.8411	121.09	49.2547	35.2178	2.56972	256.114	13.0175	70.3091	82.3666	20.5629	69.2798	45.2853	6.48018	8.38741	1.0039	9.10555
Soltu.DM.02G026960.1	StBXL3	6.33005	2.37311	10.7333	18.0919	8.54343	4.76453	6.78904	17.7049	13.6109	7.69063	3.90953	1.98731	17.9393	10.2905	12.2821	13.7699	9.30774	12.1766	9.10979	1.93647	12.069	7.34065	14.2383
Soltu.DM.04G029040.1	StBXL4	5.29112	2.18352	14.7973	105.422	4.96055	0.173341	8.35432	44.488	55.2972	3.9625	10.2064	0.334164	3.07606	39.97	43.5147	40.6421	20.177	36.6698	51.733	3.07985	1.06569	0.0343032	2.2475
Soltu.DM.04G029050.1	StBXL5	0.591305	0.176036	36.341	2.26286	0.668618	0.190694	1.80932	4.01808	8.87064	1.80532	7.06632	16.1409	0.861449	1.46147	1.13109	2.22195	0.976676	1.26025	2.70172	0	0.162022	0	0.187451
Soltu.DM.04G029120.1	StBXL6	0	0	0.131011	0	0	0	0.180443	0	0	0.0881166	0.477106	0	0	0	0	0	0	0	0	0	0	0	0
Soltu.DM.10G012310.1	StBXL7	0	0	68.4379	0	0	0	1.0062	0	0	0.0844265	1.794	0.976434	0	0	0	0	0	0.0380977	0	0	0	0	0
Soltu.DM.11G017090.1	StBXL8	6.52705	1.5542	54.2518	15.8493	10.0612	6.88339	1.2489	64.7786	9.0541	6.05506	0.278059	9.31538	75.469	7.38994	13.9842	18.9325	6.45289	14.3976	16.4382	19.9688	61.1321	103.175	33.0598
