# Supplementary material for: Genome-Wide Identification of β-D-Xylosidase Gene Family in Potato and Functional Analysis Under Alkaline Stress
Source: Plants (Basel). 2025 Dec 12;14(24):3790. doi: 10.3390/plants14243790 (PMC12736900; doi:10.3390/plants14243790)
Supplement: Supplementary file 1 [file plants-14-03790-s001.zip › Table S5. Primers used in this exprement.xlsx]

## Sheet: Sheet1
Table S5. Primers used in this exprement
Primer name	Sequence（5' to 3'）
StBXL1-qF	CATGGACCTGCTCTTCCTCTTT
StBXL1-qR	AGACTGGTCTAGGCCCATTACT
StBXL2-qF	ACCTTCTTGCAGGAGTCATCAG
StBXL2-qR	GTGTTGAGCCCAGTACATCTCA
StBXL3-qF	TATGGCAAATGTGAGCAGTCCT
StBXL3-qR	ACCGGTCAAGATCCTCAGTTTC
StBXL4-qF	AACTAGTTAACTCAGCCCCTGC
StBXL4-qR	GCAGTGAGGATAACTTGGGGAA
StBXL5-qF	TCCAGGGACTTCAGGGATATGT
StBXL5-qR	CAATTCCGTCCGATCAAGCTTC
StBXL6-qF	AGATGGGCATCTTCAAGCTTCA
StBXL6-qR	ACACAAGTCTTGAAGGGTGGTT
StBXL7-qF	TTACAAGCCAGGATGTGCTGAT
StBXL7-qR	CTGATTGCTGTCCTGGAAGAGT
StBXL8-qF	TCAATCCATTGAAGCAGAGGCT
StBXL8-qR	AACACTACGGGGCCTTTAGAAG
StBXL4-CDS-F	TTGTACAAAGCAGGCTTCCTCGAGATGAAACTTCACATCTCAAC
StBXL4CDS--R	TTTGTACAAGAAAGCTGGGTTGAATTCCATCATGATGTTAATAGGAT
StBXL5-CDS-F	TTGTACAAAGCAGGCTTCCTCGAGATGGAACACCCAATAACTAA
StBXL5-CDS-R	TTTGTACAAGAAAGCTGGGTTGAATTCTAGAGATACAGGAATAGGAT
StACT-qF	CCGATCTCCTCTCAGTTC
StACT-qR	CCATTCCAGTTCCATTGTC
